# Supplementary material for: CGull: A Non-Flapping Bioinspired Composite Morphing Drone
Source: Biomimetics (Basel). 2024 Aug 31;9(9):527. doi: 10.3390/biomimetics9090527 (PMC11430708; doi:10.3390/biomimetics9090527)
Supplement: Supplementary file 1 [file biomimetics-09-00527-s001.zip]

Archive with 3 entries (3 files):
- S1_Actuation before flight test_Top view.mov
- S2_Actuation before flight test.mov
- S3_CGull_Flight test.mov
